# Supplementary material for: Clinical and Psychosocial Impact of Communication about Oral Potentially Malignant Disorders: A Scoping Review
Source: Dent J (Basel). 2023 Sep 4;11(9):209. doi: 10.3390/dj11090209 (PMC10530221; doi:10.3390/dj11090209)
Supplement: Supplementary file 1 [file dentistry-11-00209-s001.zip]

Archive with 2 entries (2 files):
- Supplementary Material (PRISMA ScR Checklist).pdf
- Supplementary Tables.pdf
